# Supplementary material for: Transcriptome Analysis of Larval Segment Formation and Secondary Loss in the Echiuran Worm Urechis unicinctus
Source: Int J Mol Sci. 2019 Apr 12;20(8):1806. doi: 10.3390/ijms20081806 (PMC6514800; doi:10.3390/ijms20081806)
Supplement: Supplementary file 1 [file ijms-20-01806-s001.zip]

Archive with 1 entries (1 files):
- ijms-446019-supplementary.xlsx
