# Supplementary material for: Transcriptome Analysis of Larval Segment Formation and Secondary Loss in the Echiuran Worm Urechis unicinctus
Source: Int J Mol Sci. 2019 Apr 12;20(8):1806. doi: 10.3390/ijms20081806 (PMC6514800; doi:10.3390/ijms20081806)
Supplement: Supplementary file 1 [file ijms-20-01806-s001.zip › ijms-446019-supplementary.xlsx]

## Sheet: Title
Transcriptome Analysis on Larval Segment Formation and Secondary Loss in the Echiuran Worm Urechis unicinctus
Xitan Hou, Maokai Wei, Qi Li, Tingting Zhang, Di Zhou, Dexu Kong, Yueyang Xie, Zhenkui Qin* and Zhifeng Zhang*
College of Marine Life Sciences, Ocean University of China, Qingdao 266003, China; houxitan@126.com (X.H.); 820825099@qq.com (M.W.); Vickyqi1015@163.com (Q.L.); 814589952@qq.com (T.Z.); 1359941734@qq.com (D.Z.); 2468128518@qq.com (D.K.); 649386802@qq.com (Y.X.); qinzk@ouc.edu.cn (Z.Q.); zzfp107@ouc.edu.cn (Z.Z.)
*Correspondence to: Zhenkui Qin (qinzk@ouc.edu.cn, 86-532-82032780) and Zhifeng Zhang (zzfp107@ouc.edu.cn, 86-532-82031647).
Supplemental Table 1. Expression trends of the 101 gene homologs involved in segment formation in U. unicinctus larval transcriptome
Supplemental Table 2. Primer sequences of the DEGs for qRT-PCR
Supplemental Figure 1. PCA analysis of U. unicinctus larval samples used for transcriptional analysis
Supplemental Figure 2. Functional annotation of all unigenes in U. unicinctus larval transcriptome
Supplemental Figure 3. Immunofluorescence assay with preimmune serum as negative control in U. unicinctus larvae during the segment formation and secondary loss
Supplemental Figure 4. Expression and purification of U.unicinctus Hedgehog recombinant protein analyzed by SDS-PAGE and specificity analysis of the anti-Hedgehog polyclonal antibody detected by Western blotting

## Sheet: Table S1
Supplemental Table 1 Expression trends of the 101 gene homologs involved in segment formation in U. unicinctus larval transcriptome
gene_id	gene_name	LTvsES	ESvsSL	SLvsWL	category
Cluster-79456.74067	giant (gt)	―	―	―	gap gene
Cluster-79456.59793	Krueppel (kr)	―	↑	―	gap gene
Cluster-79456.50218	hunchback (hb)	―	―	↓	gap gene
Cluster-79456.100282	tailless (tll)	―	―	―	gap gene
Cluster-79456.57741	emptyspiracles (ems)	―	―	―	gap gene
Cluster-79456.35757	buttonhead (btd)	―	―	―	gap gene
Cluster-79456.82142	orthodenticle (otd)	―	―	↓	gap gene
Cluster-79456.33205	runt (run)	―	↑	―	pair-rule gene
Cluster-79456.51621	odd-skipped (odd)	↓	―	↓	pair-rule gene
Cluster-79456.57461	fushitarazu (ftz)	―	―	―	pair-rule gene
Cluster-79456.35291	even-skipped (eve)	―	―	―	pair-rule gene
Cluster-79456.77578	paired (prd)	―	―	―	pair-rule gene
Cluster-79456.66757	odd-paired (opa)	―	―	↑	pair-rule gene
Cluster-79456.32103	engrailed (en)	↑	―	↓	SPG like
Cluster-79456.110063	wnt1	↑	―	↓	SPG like
Cluster-79456.68642	wnt4	―	―	―	SPG like
Cluster-79456.80643	wnt8	―	―	↑	SPG like
Cluster-79456.31426	wnt10	―	―	―	SPG like
Cluster-79456.124253	wnt9	―	―	―	SPG like
Cluster-79456.108579	wnt2	―	―	―	SPG like
Cluster-79456.65443	wnt16	―	―	―	SPG like
Cluster-79456.81277	wnt11	↑	↑	↓	SPG like
Cluster-79456.125754	wnt6	↓	―	―	SPG like
Cluster-79456.27701	wnt7	―	―	↑	SPG like
Cluster-79456.40219	wnt5b	―	↓	↓	SPG like
Cluster-79456.59217	wnt5	―	―	―	SPG like
Cluster-79456.61289	tcf8	―	―	↓	SPG like
Cluster-79456.71465	nkd	―	―	↓	SPG like
Cluster-102273.0	notum	―	↑	↓	SPG like
Cluster-79456.68102	β-catenin	↑	―	↓	SPG like
Cluster-79456.31044	tcf21	―	↑	―	SPG like
Cluster-79456.41111	tcf15	―	―	―	SPG like
Cluster-79456.72729	tcf20	―	―	↓	SPG like
Cluster-79456.61422	tcf4_12	―	―	↓	SPG like
Cluster-79456.61561	hedgehog	↑	―	↓	SPG like
Cluster-93221.0	fused	―	―	↓	SPG like
Cluster-64086.0	ptc	―	―	↓	SPG like
Cluster-79456.84259	gli	↑	―	↓	SPG like
Cluster-79456.99999	smo	―	↑	―	SPG like
Cluster-79456.37657	dpp	↑	―	↓	SPG like
Cluster-35668.0	gsk3β	―	―	↑	SPG like
Cluster-79456.89296	Vangl	―	―	―	SPG like
Cluster-79456.109171	daam	―	―	―	SPG like
Cluster-79456.79078	Rhoa	―	―	↓	SPG like
Cluster-79456.76021	nlk	―	―	―	SPG like
Cluster-79456.88342	apc	↑	↑	↓	SPG like
Cluster-79456.75130	axin1	―	―	↓	SPG like
Cluster-79456.54712	pka	―	―	↓	SPG like
Cluster-79456.110450	ck1	↑	↑	↓	SPG like
Cluster-79456.86738	dvl	↑	―	↓	SPG like
Cluster-79456.28188	lrp5_6	↑	―	↓	SPG like
Cluster-79456.81489	frizzled 1/2/7	↑	―	↓	SPG like
Cluster-79456.61239	frizzled 5/8	―	―	―	SPG like
Cluster-79456.86287	frizzled 4	―	―	―	SPG like
Cluster-79456.39367	sfrp4	↑	―	↓	SPG like
Cluster-79456.37510	sfrp2	―	―	―	SPG like
Cluster-79456.57760	frizzled 9/10	―	↑	―	SPG like
Cluster-79456.53696	hox1	―	―	―	Hox gene
Cluster-79456.31392	hox2	―	―	―	Hox gene
Cluster-79456.62591	hox3	―	―	―	Hox gene
Cluster-79456.43918	hox4	―	―	―	Hox gene
Cluster-79456.48906	hox5	―	―	―	Hox gene
Cluster-79456.112743	lox5	―	―	↓	Hox gene
Cluster-79456.48238	antp	↑	―	―	Hox gene
Cluster-79456.53824	lox2	―	―	―	Hox gene
Cluster-79456.70763	lox4	↑	―	―	Hox gene
Cluster-79456.47805	post2	↑	―	―	Hox gene
Cluster-79456.6118	gsx	―	―	―	ParaHox gene
Cluster-79456.39683	cdx	―	―	―	ParaHox gene
Cluster-79456.5585	pdx	―	―	↑	ParaHox gene
Cluster-79456.65189	NK1	↑	―	↓	NK gene
Cluster-79456.83822	NK2.1	―	―	―	NK gene
Cluster-79456.22167	NK2.2	―	―	―	NK gene
Cluster-79456.104267	NK3	―	―	―	NK gene
Cluster-79456.67223	NK4	↑	―	↓	NK gene
Cluster-79456.47207	NK5	―	―	↓	NK gene
Cluster-79456.93538	NK6	―	―	―	NK gene
Cluster-79456.91283	NK7	―	―	―	NK gene
Cluster-79456.99750	BarH1	―	―	―	NK gene
Cluster-79456.69434	Gbx-2	―	―	―	NK gene
Cluster-79456.50996	Hex	―	―	―	NK gene
Cluster-79456.105820	Lbx	↑	―	↓	NK gene
Cluster-79456.41326	Msx	↑	―	↓	NK gene
Cluster-79456.44497	Tlx	↑	―	↓	NK gene
Cluster-79456.19606	bsx	―	―	―	NK gene
Cluster-79456.18742	dbx	―	―	↓	NK gene
Cluster-79456.86362	dlx	―	―	―	NK gene
Cluster-79456.22873	emx	―	―	―	NK gene
Cluster-87903.1	hlx	―	―	―	NK gene
Cluster-79456.57741	moto	↑	―	―	NK gene
Cluster-79456.36102	ro	―	―	―	NK gene
Cluster-79456.119825	vax	―	―	↓	NK gene
Cluster-79456.48613	pbx4	―	―	↓	Other hox gene
Cluster-79456.72054	meis2	―	―	―	Other hox gene
Cluster-79456.110585	gsc	―	―	↓	Other hox gene
Cluster-79456.18501	six4	―	―	↓	Other hox gene
Cluster-79456.70886	pax6	―	↑	―	Other hox gene
Cluster-79456.58933	meox2	↑	―	―	Other hox gene
Cluster-79456.91966	lhx5	―	―	↓	Other hox gene
Cluster-79456.103701	otp	―	―	↓	Other hox gene
Cluster-79456.45660	six6	―	―	↓	Other hox gene
―, represent expressed stably (P >0.05); ↑, represent up-regulate; ↓, represent down-regulate; SPG, segment polarity genes.

## Sheet: Table S2
Supplemental Table 2 Primer sequences of the DEGs for qRT-PCR
Gene	Forward primer(5'-3')	Reverse primer(5'-3')	Length(bp)
smo	TCCCGAGAAGAAACGCAGAC	CAGTGCTACCAGGGTCTGTG	108
wnt11	CGTGTTAGTGGCTACGGGAT	CCGTCCTGTTCCAATGTGTG	149
nk1	CGATCTCCGTGTACCAGTCC	TTGGAGTCGGTACAGTTGGC	141
post2	CTGTCAGCAATTCCCACACC	TGATCAAAGCGTGGAATGGC	159
abca3	GGAGGCAATGGATAGCACGA	CGCTGTTATGCTCGTCTTGC	135
nlk	GCAGCAACATCATCCGTGTC	CAGTCACGGCCCATACAACT	140
rp-sae	GCATCCACTACCTCGACCTG	GTGGCGAACTTGAGAATGGC	149
odd	TTCTGGTTGAGTAGGCTGCG	GCCTCGTCGCTCATTACTGA	162
ATPase	GGATTGTGGAGCACTCGTTTG	CCAGCGGTTTCAGGTATTTC	123
Gene abbreviations: smoothened (smo); wingless-type MMTV integration site family, member 11 (wnt11); Homeobox transcription factor Nk1 (nk1); Post2 homeobox protein (post2); ATP-binding cassette sub-family A member 3 (abca3); Serine/threonine-protein kinase NLK (nlk); small subunit ribosomal protein SAe (rp-sae); odd-skipped (odd); adenosine triphosphatase (ATPase).

## Sheet: Figure S1
Supplemental Figure 1. PCA analysis of U. unicinctus larval samples used for transcriptional analysis
LT, late-trochophore; ES, early-segmentation larva; SL, segmentation larva; WL, worm-shaped larva.

## Sheet: Figure S2
Supplemental Figure 2. Functional annotation of all unigenes in U. unicinctus larval transcriptome
(A), Histogram presentation of the Gene Ontology (GO) classification; (B), Histogram presentation of clusters of eukaryotic Ortholog Groups (KOG) classification; (C), Histogram presentation of Kyoto Encyclopedia of Genes and Genomes (KEGG) classification.

## Sheet: Figure S3
Supplemental Figure 3. Immunofluorescence assay with preimmune serum as negative control in U. unicinctus larvae during the segment formation and secondary loss
(A-D) correspond to LT, ES, SL and WL of U. unicinctus, respectively. (A-C), ventral views; (D), lateral view.

## Sheet: Figure S4
Supplemental Figure 4. Expression and purification of U.unicinctus Hedgehog recombinant protein analyzed by SDS-PAGE and specificity analysis of the anti-Hedgehog polyclonal antibody detected by Western blotting
A, Expression and purification of the recombinant Hedgehog protein. M. protein molecular mass marker; lane1, the induced product with pET28a (5 h); lane2, the non-induced product with pET28a-Uu-HH ORF; lane3, total protein with pET28a-Uu-HH ORF induced for 5 h; lane4, the supernatant of the ultrasonicated product of 3; lane5, precipitation of ultrasonicated product of 3; lane6, target protein pur…
